# Supplementary material for: Understanding the contribution of soybean crop residues inoculated with Bradyrhizobium spp. and not harvested on nitrogen supply in off-season corn cultivars
Source: PLoS One. 2022 Jun 22;17(6):e0269799. doi: 10.1371/journal.pone.0269799 (PMC9216555; doi:10.1371/journal.pone.0269799)
Supplement: S1 Data — (XLSX) [file pone.0269799.s001.xlsx]

## Sheet: Exp 1
Agricultural area	Corn cultivar	N Rates	repetition	EIH	EL	ED	NRE	NGR	M1000	GY	N	GPC
ufms 1	SYN7G17TL	0	1	112	16.2	47.902	15.2	29	174.237	5460.76	33.2283	11.3045
ufms 1	SYN7G17TL	0	2	89	25	42.048	14.8	23	119.024	2663.74	41.8012	11.4039
ufms 1	SYN7G17TL	0	3	102	15.8	45.342	14.4	30.2	161.72	4277.48	37.5147	11.3542
ufms 1	SYN7G17TL	40	1	108	17.2	49.362	16.4	31.6	148.668	5560.49	28.1246	10.9088
ufms 1	SYN7G17TL	40	2	109	13	44.83	14.8	23.8	131.429	3019.72	38.5753	10.5538
ufms 1	SYN7G17TL	40	3	97	12.4	44.134	16.4	25.4	112.553	2762.48	33.35	10.7313
ufms 1	SYN7G17TL	80	1	118	17.4	47.894	17.2	31.6	147.469	5792.07	33.3674	13.4179
ufms 1	SYN7G17TL	80	2	97	13.6	46.168	16.4	27.4	145.376	4042.64	51.9273	13.4
ufms 1	SYN7G17TL	80	3	100	14.2	45.738	14.8	25.2	148.183	3734.15	42.6474	13.409
ufms 1	SYN7G17TL	120	1	101	14.4	43.988	16	26	128.968	3636.39	30.3419	8.47498
ufms 1	SYN7G17TL	120	2	96	11.4	42.468	15.2	22.8	131.257	2508.45	39.8483	12.8081
ufms 1	SYN7G17TL	120	3	100	13.2	43.778	16	25	99.7627	2945.34	35.0951	10.6416
ufms 1	SYN7G17TL	160	1	101	13.8	44.506	15.2	26.8	132.134	3657.8	37.0706	15
ufms 1	SYN7G17TL	160	2	91	13	44.234	14.4	26	140.726	3201.37	42.7804	15.2731
ufms 1	SYN7G17TL	160	3	88	11.6	40.824	14.8	21.6	100.38	2081.05	39.9255	15.1365
ufms 1	30F53VYHR	0	1	100	15.4	39.17	14.8	34.8	178.871	3561.98	53.883	9.44165
ufms 1	30F53VYHR	0	2	109	14.5	46.172	17.2	26.8	138.5	4508.22	50	10
ufms 1	30F53VYHR	0	3	106	14.4	43.998	15.2	28	116.863	3837.83	51.9415	9.72083
ufms 1	30F53VYHR	40	1	104	15	46.7	16	28.2	153.071	4697.24	35.9916	12
ufms 1	30F53VYHR	40	2	97	14.6	43.942	16	29.2	137.596	3887.22	31.5677	12.6971
ufms 1	30F53VYHR	40	3	111	11.8	41.628	15.6	24	113.202	2977.03	33.7796	12.3486
ufms 1	30F53VYHR	80	1	107	15.8	43.19	16	36.2	152.62	4916.81	41.5638	8.62126
ufms 1	30F53VYHR	80	2	106	13	42.908	15.6	24.6	125.106	3187.31	49.0458	15.5203
ufms 1	30F53VYHR	80	3	102	12.6	43.15	15.2	25.4	142.064	3392.06	45.3048	12.0708
ufms 1	30F53VYHR	120	1	107	14.6	41.688	15.6	29.2	119.132	3793.63	36.8873	7.87061
ufms 1	30F53VYHR	120	2	112	13.6	44.102	14.8	27.4	134.272	3570.96	44.2913	10.5913
ufms 1	30F53VYHR	120	3	86	12.4	39.946	15.2	27	121.747	2161.41	40.5893	9.23096
ufms 1	30F53VYHR	160	1	103	15.2	43.052	15.6	34.2	156.526	4466.73	50.2339	12.364
ufms 1	30F53VYHR	160	2	100	13.8	41.698	16	29.2	85.6986	2633.17	51.8995	13.0721
ufms 1	30F53VYHR	160	3	85	11.6	41.18	15.2	25.2	110.94	2704.19	51.0667	12.7181
ufms 1	B2433PW4	0	1	98	12.8	49.66	18	25.6	139.651	4387.87	25.0911	8.33975
ufms 1	B2433PW4	0	2	110	15.3	49.512	16.4	27.2	132.463	4436.79	32.8831	9.94848
ufms 1	B2433PW4	0	3	106	15.2	52.258	18	26.6	146.123	4817.25	28.9871	9.14411
ufms 1	B2433PW4	40	1	110	13.8	51.58	19	30.8	142.74	5200.24	30.1926	12.7497
ufms 1	B2433PW4	40	2	90	16.6	49.304	16.2	26.2	133.604	4691.94	37.4677	11.3282
ufms 1	B2433PW4	40	3	108	14.3	48.74	18.8	24.4	123.409	4103.6	33.8302	12.039
ufms 1	B2433PW4	80	1	102	14.4	50.696	17.2	28.6	149.639	5110.96	43.4622	12.2211
ufms 1	B2433PW4	80	2	102	14.2	47.892	16.2	24.2	135.277	3940.53	44.0575	12.2756
ufms 1	B2433PW4	80	3	106	14.5	49.046	18.4	25.8	116.591	3425.46	43.7598	12.2483
ufms 1	B2433PW4	120	1	102	15.4	53.138	18.4	29.2	141.955	5988.63	34.0772	9.35
ufms 1	B2433PW4	120	2	77	16.2	50.154	17.4	29	115.566	5314.6	41.8277	9.38409
ufms 1	B2433PW4	120	3	106	15.6	47.93	17.8	24.4	120.495	3807.65	37.9524	9.36704
ufms 1	B2433PW4	160	1	102	14.2	49.552	16.8	26	134.47	4287.7	35.7	13.7
ufms 1	B2433PW4	160	2	92	14.6	50.518	16.6	25.2	108.678	4088.19	35.797	14.777
ufms 1	B2433PW4	160	3	105	16.6	45.608	15.4	30.6	124.88	4407.99	35.7485	14.2385
ufms 1	AG8700PRO3	0	1	91	15.9	51.33	15.6	27.8	184.7	5715.11	37.6243	11.5636
ufms 1	AG8700PRO3	0	2	90	16.3	52.89	16.8	27.4	181.684	5629.97	37.6	12.48
ufms 1	AG8700PRO3	0	3	96	16.6	48.186	14.8	24.4	192.503	4929.61	37.6121	12.0218
ufms 1	AG8700PRO3	40	1	86	15.4	48.122	15.8	27.2	211.745	4894.03	30.9544	9.08352
ufms 1	AG8700PRO3	40	2	90	19	50.28	15.6	30.2	202.706	5564.23	44.3014	9.15231
ufms 1	AG8700PRO3	40	3	88	18	52.332	16	29.6	202.974	7074.27	37.6279	9.11792
ufms 1	AG8700PRO3	80	1	102	17.3	52.106	15.8	27.8	178.214	6839.33	48.0027	10.815
ufms 1	AG8700PRO3	80	2	88	16.8	48.572	14.2	26.8	171.809	4858.02	32.0744	10.6283
ufms 1	AG8700PRO3	80	3	82	19	52.512	14.2	31.8	186.84	7364.13	40.0386	10.7216
ufms 1	AG8700PRO3	120	1	90	15.7	50.664	16.2	25.6	222.797	5920.7	36.1746	12.6912
ufms 1	AG8700PRO3	120	2	100	18.2	47.508	15.2	28.2	177.46	5297.72	42.8633	13.3384
ufms 1	AG8700PRO3	120	3	102	16.6	48.01	15.6	28.4	187.727	5867.08	39.5189	13.0148
ufms 1	AG8700PRO3	160	1	84	15.3	50.69	15.2	25.8	189.48	5342.22	23.347	7.87091
ufms 1	AG8700PRO3	160	2	104	18.2	52.324	16	29.2	198.606	6793.13	28.2362	13.3138
ufms 1	AG8700PRO3	160	3	94	17.8	52.254	14.4	28.2	177.345	5867.94	25.7916	10.5924
ufms 2	SYN7G17TL	0	1	68	13.8	42.424	15.2	26.4	127.824	3552.33	44.4446	8.55376
ufms 2	SYN7G17TL	0	2	80	15.2	45.908	15.2	30.6	139.241	4770.65	45.0451	7.93598
ufms 2	SYN7G17TL	0	3	93	14.2	43.47	15.6	22.2	133.535	3807.74	44.7449	8.24487
ufms 2	SYN7G17TL	40	1	77	14.2	45.146	16.8	26	136.474	4022.58	48.4694	10.71
ufms 2	SYN7G17TL	40	2	95	14.8	43.616	16.4	27.4	134.315	4282.96	48.4372	10.7241
ufms 2	SYN7G17TL	40	3	93	15	43.236	16	26.2	153.094	4660.58	48.4533	10.7171
ufms 2	SYN7G17TL	80	1	70	13.6	43.384	16	23.8	125.065	3686.79	38.9194	7.94953
ufms 2	SYN7G17TL	80	2	81	14.6	44.812	17.6	26	152.371	4484.63	30.5533	8.64269
ufms 2	SYN7G17TL	80	3	95	15.4	42.566	15.2	27.4	143.038	4546.15	34.7363	8.29611
ufms 2	SYN7G17TL	120	1	93	14.4	44.698	15.6	28	150.181	4150.18	14.6786	11.1722
ufms 2	SYN7G17TL	120	2	83	15.2	45.472	16	30	142.587	4593.02	25.7089	13.2922
ufms 2	SYN7G17TL	120	3	89	15.8	45.134	18	28	119.009	5147.53	20.1938	12.2322
ufms 2	SYN7G17TL	160	1	88	15.2	46.302	16.8	28.8	174.138	4627.44	34.2341	10.1679
ufms 2	SYN7G17TL	160	2	91	15.8	43.662	15.6	28.2	156.474	4783.72	37.5668	15.6292
ufms 2	SYN7G17TL	160	3	92	6.2	46.172	16.8	29.8	165.306	4705.58	35.9004	12.8986
ufms 2	30F53VYHR	0	1	118	15.2	44.674	16	30.6	160.661	4236.05	28.4722	12.822
ufms 2	30F53VYHR	0	2	105	16.6	44.262	16.4	32	156.154	4662.5	45.5396	11.7035
ufms 2	30F53VYHR	0	3	93	13.2	42.184	16.4	26.2	129.278	3428.75	37.0059	12.2627
ufms 2	30F53VYHR	40	1	123	15.6	44.976	16.4	30	111.6	3984.24	42.0286	12.4593
ufms 2	30F53VYHR	40	2	97	14.2	41.68	14.8	26.6	146.766	3444.69	41.0936	9.54915
ufms 2	30F53VYHR	40	3	94	15.4	44.728	16	30.8	146.576	4657.33	41.5611	11.0042
ufms 2	30F53VYHR	80	1	118	14.4	43.336	16.4	27.6	134.842	3752.54	24.9472	8.47806
ufms 2	30F53VYHR	80	2	106	13.8	43.718	15.6	29.2	140.852	3959.91	35.1939	8.15541
ufms 2	30F53VYHR	80	3	87	15	44.778	15.6	29.2	151.878	4741.7	30.0706	8.31674
ufms 2	30F53VYHR	120	1	116	16	46.736	15.6	31.4	199.689	4918.64	40.5199	8.60585
ufms 2	30F53VYHR	120	2	87	16	45.444	14.8	31.4	132.86	4592.37	41.5362	9.27849
ufms 2	30F53VYHR	120	3	89	14.8	45.454	16	27.6	153.987	4724.99	41.028	8.94217
ufms 2	30F53VYHR	160	1	99	14.4	43.24	15.2	28.2	159.974	4871.87	56.2589	8.72091
ufms 2	30F53VYHR	160	2	93	14.8	45.112	15.6	30.2	126.853	4082.27	44.6939	12.4178
ufms 2	30F53VYHR	160	3	92	15.6	46.366	15.6	33.2	192.914	5167.74	50.4764	10.5694
ufms 2	B2433PW4	0	1	84	14.1	48.564	17	24.6	157.148	4219.01	37.2856	7.94329
ufms 2	B2433PW4	0	2	84	13.4	48.702	18.8	22.4	129.306	3745.49	36.9	8.33318
ufms 2	B2433PW4	0	3	108	16.8	50.506	17.6	27.4	138.622	5430.98	37.6713	7.5534
ufms 2	B2433PW4	40	1	92	14.5	46.514	17.2	24.2	142.495	3283.79	43.4043	9.58629
ufms 2	B2433PW4	40	2	78	15.9	48.866	18	27	127.96	4553.96	40	11.6706
ufms 2	B2433PW4	40	3	100	15.3	51.852	18.4	24.6	139.066	4381.2	46.8086	7.50194
ufms 2	B2433PW4	80	1	86	13.6	45.284	17.2	26.2	131.278	3304.37	33.9673	8.37681
ufms 2	B2433PW4	80	2	88	14.2	48.718	18	21.8	137.397	3822.64	34	8.30899
ufms 2	B2433PW4	80	3	102	16.6	51.634	18	26.8	140.773	5178.61	33.9345	8.44463
ufms 2	B2433PW4	120	1	98	15.3	51.512	20.4	26.2	128.756	4103.9	33.7223	12.857
ufms 2	B2433PW4	120	2	107	15.2	49.682	18	27.2	132.732	4240.67	33.8	13.045
ufms 2	B2433PW4	120	3	110	16.7	52.086	19.2	27.6	139.484	5646.09	33.6446	12.6691
ufms 2	B2433PW4	160	1	100	15.2	50.754	18.4	26	146.818	4573.84	36.4634	8.38297
ufms 2	B2433PW4	160	2	101	16.6	51.284	17.6	28.2	132.069	5072.17	36.5	7.87856
ufms 2	B2433PW4	160	3	102	16.3	50.52	17.2	27.6	144.703	4899.69	36.4269	8.88737
ufms 2	AG8700PRO3	0	1	84	14.6	48.916	17.2	28	165.17	5901.69	27.6864	16.645
ufms 2	AG8700PRO3	0	2	95	13.2	46.492	16	24	217.383	4312.24	29.215	10.6878
ufms 2	AG8700PRO3	0	3	82	13	47.842	17.2	22	173.424	4706.13	26.1577	11.9144
ufms 2	AG8700PRO3	40	1	93	14.2	49.94	17.6	25.6	216.996	6351.24	35.3217	12.6813
ufms 2	AG8700PRO3	40	2	99	13.8	41.95	16	26.8	145.373	3559.44	38.4192	13.499
ufms 2	AG8700PRO3	40	3	110	15.4	48.074	14.4	28.6	223.871	6287.16	32.2243	11.8636
ufms 2	AG8700PRO3	80	1	94	16	50.76	16.8	27.8	226.146	7027.01	33.8962	9.68217
ufms 2	AG8700PRO3	80	2	98	13.8	47.132	15.6	23.2	219.207	4959.47	29.1876	8.92857
ufms 2	AG8700PRO3	80	3	86	14.6	48.018	15.6	27	191.925	5758.8	38.6048	10.4358
ufms 2	AG8700PRO3	120	1	85	13.2	48.772	17.6	22	171.261	4871.24	31.169	11.1661
ufms 2	AG8700PRO3	120	2	95	13.4	47.338	15.6	24	153.111	4388.03	28.4913	12.1523
ufms 2	AG8700PRO3	120	3	85	16	48.644	17.2	26.8	175.395	5862	33.8467	10.1799
ufms 2	AG8700PRO3	160	1	92	16.2	49.858	15.6	29.8	283.498	7118.96	30.9208	6.97412
ufms 2	AG8700PRO3	160	2	84	13.4	47.19	14.8	24.8	188.05	4769.26	31.8908	6.99163
ufms 2	AG8700PRO3	160	3	74	14	48.774	17.2	26.2	250.895	5486.48	29.9508	6.95662
